# Supplementary material for: Simple Preparation of Conductive Hydrogels Based on Precipitation Method for Flexible Wearable Devices
Source: Sensors (Basel). 2025 Oct 1;25(19):6032. doi: 10.3390/s25196032 (PMC12526617; doi:10.3390/s25196032)
Supplement: Supplementary file 1 [file sensors-25-06032-s001.zip]

Archive with 1 entries (1 files):
- sensors-3857068-supplementary.pdf
